# Supplementary material for: Assessment of Park Paths and Trails for Physical Activity Promotion among Older Adults in Saudi Arabia: Feasibility and Future Directions
Source: Healthcare (Basel). 2024 Aug 8;12(16):1572. doi: 10.3390/healthcare12161572 (PMC11353773; doi:10.3390/healthcare12161572)
Supplement: Supplementary file 1 [file healthcare-12-01572-s001.zip]

Archive with 1 entries (1 files):
- healthcare-3150313-supplementary.pdf
